# Supplementary material for: Bioactivity of Essential Oils for Mitigation of Listeria monocytogenes Isolated from Fresh Retail Chicken Meat
Source: Foods. 2021 Dec 4;10(12):3006. doi: 10.3390/foods10123006 (PMC8701900; doi:10.3390/foods10123006)
Supplement: Supplementary file 1 [file foods-10-03006-s001.zip]

Archive with 1 entries (1 files):
- foods-1434799-supplementary.pdf
